# Supplementary material for: Genetic Mapping of Behavioral Traits Using the Collaborative Cross Resource
Source: Int J Mol Sci. 2022 Dec 30;24(1):682. doi: 10.3390/ijms24010682 (PMC9821145; doi:10.3390/ijms24010682)
Supplement: Supplementary file 1 [file ijms-24-00682-s001.zip › Supplementary Tables.xlsx]

## Sheet: Supplementary Table S1
Table S1. Summary of phenotypes in open field test for QTL in founder and CC mice
Strain	N	Time spent in the center of an open field during a 5min test period[s]			Time spend in the periphery of an open field during a 5min test period[s]			Time spend immobile of an open field during a 5min test period[s]			Total disdance traveled in an open field during a 5min test period[cm]			Total disdance traveled in the center of an open field during a 5min test period[cm]			Total disdance traveled in the periphery of an open field during a 5min test period[cm]
		Mean ± SEM	Min	Max	Mean ± SEM	Min	Max	Mean ± SEM	Min	Max	Mean ± SEM	Min	Max	Mean ± SEM	Min	Max	Mean ± SEM	Min	Max
B6	10	17.12±1.16	11.36	19.96	247.37±7.20	201.28	275.52	77.75±2.78	65.6	89.2	2329.10±95.74	1758.58	2710.63	212.74±18.71	112.34	282.99	1873.89±133.22	1191.58	2706.95
A/J	9	3.65±1.30	0	8.48	287.37±3.91	269.6	300.04	169.24±15.36	94.48	234.56	908.89±139.06	440.9	1662.44	41.93±13.22	0	111.69	833.80±126.40	408.19	1591.33
129S1	10	110.39±31.45	11.8	298.16	154.92±30.42	0.08	275.96	180.13±17.86	66.84	231.84	1082.37±248.79	485.94	2841.43	257.5±45.63	55.76	493.49	726.57±265.28	3.9	2706.28
NOD	10	28.50±5.30	0	56.12	239.18±9.74	190.16	300.04	40.19±8.59	10.64	90.36	4098.25±485.25	1537.48	6719.74	469.48±84.31	0	809.12	2648.51±249.94	1537.48	3981.64
DAVIS	10	17.26±2.45	4.28	30.76	267.10±3.55	248	284.96	86.56±2.86	76.64	101.28	2241.42±76.42	1811.13	2482.23	151.77±20.83	65.44	245.59	1994.46±15.73	1951.36	2055.64
LAM	10	2.08±0.63	0.16	5.68	293.67±1.22	286.32	298.52	174.32±6.95	141.76	211.76	867.54±64.47	570.8	1188.2	18.42±4.78	0.97	39.55	764.78±39.04	559.32	854.16
POH	10	29.73±5.16	0.28	50.64	224.68±10.62	194	291.44	60.47±3.73	48.08	82.64	2273.47±155.72	1327.04	2784.79	315.22±52.23	19.75	547.73	1491.85±122.80	687.94	2103.26
GIG	10	27.08±2.43	15.68	43.36	229.00±4.01	210.88	246.64	90.95±6.69	56.92	128.92	2411.87±150.14	1473.31	3015.35	325.61±21.45	213.93	425.45	1685.15±104.72	1056.89	2073.43
BEM	10	40.14±9.32	1.52	87.48	227.04±14.07	146.2	297.92	140.72±2.06	132.4	151.12	1132.51±40.64	987.47	1341.68	156.17±19.99	27.14	244.49	928.16±73.53	620.75	1372.17
CIS	10	15.7±4.29	0	34.08	258.62±10.60	211.76	298.16	136.8±12.61	95.08	227.04	1316.53±136.46	571.78	1978.79	174.42±41.19	0	388.23	1013.03±104.38	488.94	1446.82
NUK	10	20.97±2.51	11.4	30.52	243.53±7.55	198.2	272.12	65.55±10.38	28.96	127.36	2223.3±217.23	1274.52	3307.42	307.03±72.67	82.96	784.54	1738.37±146.77	955.72	2369.92
BOM	10	21.22±1.47	16.96	29.28	249.50±3.47	233.84	268.56	60.53±3.92	42.08	76.84	3762.53±143.51	3091.35	4443.8	457.09±34.12	260.28	583.94	2788.88±156.67	2093.45	3777.16
YID	10	17.98±2.13	9.64	28.96	262.11±2.62	248.76	277.44	63.06±5.56	42.52	97.84	3202.49±235.80	2149.09	4326.62	258.05±37.17	105.92	425.57	2602.87±166.61	1742.22	3271.93
PIPING	10	25.12±2.46	9.76	33.4	243.67±6.86	204.76	282.16	74.87±5.46	46.84	102.24	2305.31±149.14	1822.5	3305.46	257.47±28.67	67.24	390.02	1777.76±123.26	1172.28	2466.71
FIM	10	26.22±6.04	5.56	65.8	252.92±8.48	207.2	288.88	115.25±2.64	105.04	126.92	1911.44±113.69	1531.53	2611.66	176.91±20.71	41.94	250.6	1453.17±58.42	1241.89	1745.31
LUV	10	24.19±4.69	3.8	44.52	262.16±5.85	233.84	285.76	87.32±14.82	44.52	147.16	2087.68±264.99	1221.92	3253.47	167.72±36.12	41.75	339.52	1769.59±202.68	1033.56	2542.11
FEW	10	18.07±2.49	9.04	30.4	260.84±3.03	248.4	274.48	47.44±2.30	35.36	58.8	3126.05±189.69	2105.22	4252.07	266.17±18.86	168.3	331.32	2489.52±134.95	1652.59	3033.31
SAT	9	37.45±6.68	11.76	72.56	224.60±7.86	188.2	256.72	64.79±3.53	50	80.92	2916.39±133.29	2401.79	3446.8	429.78±59.68	170.96	683.31	2015.7±83.48	1611.58	2316.19

## Sheet: Supplementary Table S2
Table S2. Summary of phenotypes in novel object recognition test for QTL in founder and CC mice
		Training Session									Testing Session
Strain	N	TA1			TA2			TA1+TA2			TN			TF			TN+TF			Recognition index			Discrimination index
		Mean ± SEM	Min	Max	Mean ± SEM	Min	Max	Mean ± SEM	Min	Max	Mean ± SEM	Min	Max	Mean ± SEM	Min	Max	Mean ± SEM	Min	Max	Mean ± SEM	Min	Max	Mean ± SEM	Min	Max
B6	10	12.5±2.58	5.6	27.32	12.95±1.82	7.36	18.68	25.45±3.81	13	46	1.43±0.63	0.04	4.16	0.42±0.28	0	1.64	1.85±0.59	0.36	4.16	0.5581±0.1615	0.0455	1	0.1162±0.3231	-0.9091	1
NOD	10	13.96±1.71	6.76	22.92	16.90±2.15	8	31.28	30.86±3.46	18.4	46	13.17±2.13	3.4	23.28	12.42±2.63	0.76	25.6	25.59±4.05	4.2	38.2	0.5492±0.0562	0.2768	0.825	0.0985±0.1124	-0.4463	0.65
DAVIS	10	13.64±2.93	5.72	28.48	18.48±4.85	2.08	40.96	32.11±5.89	9.6	58.08	14.2±5.52	1	46	10.08±3.09	1.8	28.12	24.28±5.32	2.8	52.2	0.5157±0.0983	0.0987	0.8812	0.0316±0.1967	-0.8026	0.7625
POH	10	8.55±1.45	2.28	15.92	8.24±2.06	2.24	21.32	16.79±3.07	5.64	35	9.16±2.13	0	24.32	11.06±2.57	1	22.96	20.22±4.16	1	36.44	0.4416±0.0411	0.3403	0.6824	-0.1168±0.0823	-0.3195	0.3648
GIG	10	19.87±3.76	7.64	42.48	23.77±4.20	7.84	44.92	43.64±6.91	15.48	74.48	18.04±3.11	2.28	34.64	27.66±5.34	1.28	53	45.70±7.42	3.56	72.64	0.4309±0.0420	0.2431	0.6404	-0.1382±0.0840	-0.5139	0.2809
BEM	10	29.79±7.51	10.24	54.48	18.84±4.15	5.8	31.64	48.63±9.11	21.76	74.44	23.32±7.61	2.28	51.8	22.47±5.64	8.56	44.96	45.79±9.50	12.84	76.4	0.4678±0.1005	0.176	0.7097	-0.0644±0.2011	-0.6481	0.4195
CIS	10	10.33±4.84	0.88	38.48	7.07±1.97	0.56	18.8	17.4±4.56	6.52	44.76	6.46±2.26	0	18.12	2.25±0.70	0	5.48	8.71±2.50	1.68	22.52	0.6284±0.1244	0	1	0.2569±0.2488	-1	1
NUK	10	12.91±1.76	3.84	19.56	15.14±4.05	2.56	38.24	28.05±4.54	9.84	46.68	12.06±1.33	6.64	19.64	14.34±3.75	1.32	29.36	26.4±4.61	13.28	48.44	0.5202±0.0790	0.3178	0.9006	0.0403±0.1580	-0.3643	0.8012
BOM	10	16.66±2.43	9.24	24.48	30.5±3.16	21.44	36.48	47.17±3.98	38.32	60.96	20.85±4.31	9.64	33.84	18.1±4.63	5.92	34.12	38.95±5.06	21.68	48.32	0.6327±0.0479	0.5298	0.7269	0.2654±0.0958	0.0597	0.4539
YID	10	28.41±3.59	16.04	43.72	38.89±5.57	16.8	60.4	67.29±6.43	46.08	94.56	23.04±4.61	6.56	41.96	27.2±2.68	16.32	36.04	50.23±6.27	22.88	78	0.4306±0.0502	0.2194	0.5602	-0.1388±0.1003	-0.5612	0.1203
PIPING	10	19.38±4.92	0.52	43.44	12.86±2.90	0.28	27.48	32.24±5.08	6.52	46.48	14.13±2.84	3.52	27.4	16.08±3.95	2.8	37.96	30.21±6.35	8.12	56.88	0.4541±0.0309	0.3326	0.5982	-0.0918±0.0619	-0.3347	0.1963
FIM	10	18.60±3.49	7.4	38.04	16.85±3.10	1.08	26.56	35.45±2.02	25.2	43.56	11.77±2.31	2	23.16	12.04±1.97	3	21.88	23.81±3.32	8.88	43.72	0.4855±0.0636	0.1563	0.693	-0.029±0.1273	-0.6875	0.3861
FEW	10	4.37±1.13	0.16	12.96	4.64±1.17	1.92	11.84	9.01±1.86	2.2	21.36	5.58±2.06	0.28	20.48	4.15±1.88	0.24	18.64	9.74±3.68	0.56	30.44	0.6132±0.0691	0.1905	0.8875	0.2264±0.1383	-0.619	0.775
SAT	9	17.21±4.56	3.92	46.16	18.02±5.24	0.24	42.72	35.23±9.54	5	88.88	12.81±2.78	1.04	23.56	16.7±5.18	0.88	0.88	29.51±7.70	1.92	68.76	0.4895±0.0355	0.3112	0.6337	-0.0211±.0710	-0.3775	0.2673

## Sheet: Supplementary Table S3
Table S3. Summary of phenotypes in Morris water maze for QTL in founder and CC mice
Strain	N	Aquisition training												Probe Trial																		Factor analysis(10cm)
		Escape latency on Day 6 (s)			Mean eacape latency of aquisition training (s)			Thigmotaxis(%) on Day 6			Mean Thigmotaxis(%) during aquisition training			Thigmotaxis(%)			Time in target quadrant(%)			Frequency of crossing platform area(count/min)			Cummulative distance from platform(cm)			Floating(%)			Swim speed(cm/s)			Scores for factor 3 (thigmotaxis)			Scores for factor 2 (activity)			Scores for factor 1 (memory)
		Mean ± SEM	Min	Max	Mean ± SEM	Min	Max	Mean ± SEM	Min	Max	Mean ± SEM	Min	Max	Mean ± SEM	Min	Max	Mean ± SEM	Min	Max	Mean ± SEM	Min	Max	Mean ± SEM	Min	Max	Mean ± SEM	Min	Max	Mean ± SEM	Min	Max	Mean ± SEM	Min	Max	Mean ± SEM	Min	Max	Mean ± SEM	Min	Max
B6	10	27.50±4.33	12.6	52.07	35.17±1.81	25.02	45.33	(20.78±5.52)%	0.0503	0.5527	(29.16±2.76)%	0.1681	0.4258	(32.87±4.58)%	0.0751	0.4932	(38.62±3.91)%	0.2517	0.5642	2.00±0.42	1	4	10369.34±897.07	6473.08	14193.9	(5.94±2.21)%	0	0.1905	21.16±0.79	17.93	24.09	0.8960±0.3015	-0.7517	2.2859	-0.1898±0.3285	-1.8175	0.7267	-0.0455±0.3068	-1.0868	1.7423
LAM	10	18.73±2.04	11.07	29.4	36.8±2.87	27.87	49.14	(3.70±1.03)%	0	0.0685	(20.76±2.06)%	0.1248	0.2887	(3.44±1.38)%	0	0.0816	(55.52±6.54)%	0.1898	0.7186	4.75±0.88	1	8	5900.96±480.14	4171.12	7491.31	(0.26±0.14)%	0	0.0102	14.24±0.29	13.31	15.23	-1.2584±0.1875	-1.9036	-0.2669	-0.7087±0.0820	-1.0814	-0.3887	0.6679±0.4001	-1.4313	1.6601
POH	10	16.02±0.89	12.8	19.87	29.11±1.58	23.23	38.52	(1.35±0.46)%	0	0.0374	(20.88±1.69)%	0.1245	0.2898	(13.66±3.72)%	0	0.3737	(51.46±4.49)%	0.3131	0.7381	5.40±1.06	1	10	7653.54±577.39	5525.58	10699.3	(1.05±0.42)%	0	0.0374	19.9±0.55	18	23.68	-0.4481±0.2184	-1.3463	0.8113	0.1260±0.1174	-0.3531	0.7495	0.7231±0.3399	-0.5716	2.4176
GIG	10	17.16±1.28	12.4	22.27	33.88±1.95	22.04	43.6	(10.55±2.36)%	0.015	0.233	(26.83±2.32)%	0.1563	0.3752	(15.76±1.32%	0.1007	0.2102	(51.80±4.26)%	0.3878	0.7211	3.60±0.52	1	6	7518.23±570.92	5066.58	10087.5	(0.15±0.08)%	0	0.0068	18.03±0.77	14.37	20.96	-0.5339±0.1142	-1.184	-0.1622	-0.1334±0.1204	-0.773	0.3528	0.3911±0.2467	-0.4758	1.4872
CIS	10	45.88±3.57	31	59.6	45.31±1.36	39.46	48.63	(17.99±4.13)%	0.0492	0.3608	(23.96±2.16)%	0.1505	0.3226	(17.76±5.43)%	0.0102	0.3559	(31.09±6.98)%	0.1559	0.6576	1.29±0.29	0	2	10673.41±1244.02	6573.01	15818	(5.1±3.19)%	0.0034	0.2007	11.43±1.31	5.73	15.15	-0.4981±0.3786	-1.8882	0.6811	-1.9308±0.7304	-5.6576	-0.2597	-0.7737±0.2992	-1.4653	0.7401
NUK	10	28.87±2.86	16	38.33	48.18±1.37	42	51.72	(35.40±4.78)%	0.1719	0.5625	(57.02±1.98)%	0.5256	0.6338	(43.83±2.19)%	0.3322	0.4796	(36.97±4.71)%	0.1701	0.5559	2.57±0.57	1	5	11345.21±867.90	8464.47	14457.4	(4.36±1.62)%	0.0034	0.1254	20.88±1.71	13.71	26.42	1.3619±0.1041	1.0248	1.685	-0.1792±0.4591	-1.968	1.1663	-0.3773±0.3079	-1.3265	0.7928
BOM	10	15.14±1.37	9.8	21.47	30.25±1.18	23.78	34.22	(9.28±2.29)%	0	0.2126	(22.95±1.06)%	0.1943	0.2728	(21.24±4.59)%	0.0629	0.4966	(47.09±3.44)%	0.3027	0.6881	5.00±0.54	3	7	8315.6±627.10	5772.7	11433.7	(0.21±0.06)%	0	0.0034	24.5±0.61	22.23	27.52	0.2564±0.2272	-0.5707	1.7117	0.7873±0.1156	0.1907	1.3316	0.4630±0.2056	-0.714	1.3752
YID	10	20.65±1.68	13	26.53	33.55±1.89	25.21	44.07	(24.21±6.02)%	0.0204	0.5603	(28.90±3.35)%	0.1413	0.4656	(30.44±5.37)%	0.0746	0.619	(36.43±4.15)%	0.078	0.539	2.90±0.28	1	4	10006.69±458.97	8542.56	12948.9	(0.30±0.15)%	0	0.0136	22.56±0.57	18.9	24.43	0.4652±0.3266	-0.7528	2.1584	0.5702±0.0729	0.2781	0.8745	-0.3418±0.2422	-2.1387	0.5921
PIPING	10	28.13±6.85	8.6	60.2	33.99±3.57	20.27	46.47	(20.65±8.42)%	0	0.5531	(27.81±5.20)%	0.0836	0.4649	(28.58±5.28)%	0	0.4459	(41.7±5.00)%	0.1525	0.5492	5.00±1.02	0	9	9321.33±959.73	5363.57	13792	(0.63±0.23)%	0	0.0169	22.99±0.80	19.68	25.71	0.5658±0.2747	-1.0925	1.3531	0.5869±0.1559	-0.2384	1.0386	0.2670±0.3486	-1.7083	1.4794
LUV	10	24.18±3.41	12	41.6	31.17±1.46	23.89	34.77	(13.19±4.80)%	0	0.3576	(24.91±2.20)%	0.1646	0.3361	(21.53±5.40)%	0.0407	0.4814	(43.57±4.66)%	0.2407	0.6407	2.29±0.52	0	4	9187.35±694.57	6056.34	12137.8	(1.19±0.67)%	0	0.0508	18.81±0.80	15.65	21.74	-0.1839±0.3189	-1.1753	1.265	-0.0695±0.1865	-0.976	0.5515	-0.0794±0.3053	-1.5732	1.3138
FEW	10	34.31±3.29	20.2	45.67	40.67±2.02	32.6	49.39	(8.69±1.91)%	0.0316	0.1933	(25.75±1.03)%	0.2193	0.2965	(17.15±3.24)%	0.068	0.3503	(23.13±3.83)%	0.061	0.3831	1.00±0.42	0	3	11356.84±710.23	8425.66	15129.6	(0.26±0.11)%	0	0.0068	21.89±0.73	18.88	24.62	-0.5595±0.1552	-1.1164	0.3444	0.5807±0.1312	-0.0264	1.0578	-1.2924±0.1837	-2.3138	-0.6821

## Sheet: Supplementary Table S4
Table S4. Summary of phenotypes in fear conditioning test for QTL in founder and CC mice
Strain	N	Day 1																																							Day 2			Day 3
		The percentage of time spent freezing during the first tone shock			The percentage of time spent freezing during the second tone shock			The percentage of time spent freezing during the third tone shock			The percentage of time spent freezing during the fourth tone shock			The percentage of time spent freezing during the fifth tone shock			The percentage of time spent freezing during five tone shocks			The percentage of time spent freezing during the first post-shock interval			The percentage of time spent freezing during the second post-shock interval			The percentage of time spent freezing during the third post-shock interval			The percentage of time spent freezing during the fourth post-shock interval			The percentage of time spent freezing during the fifth post-shock interval			The percentage of time spent freezing during five post-shock intervals			The percentage of time spent freezing during 181-600s			The percentage of time spent freezing during 0-330s			The percentage of time spent freezing during the first tone shock			The percentage of time spent freezing during the second tone shock
		Mean ± SEM	Min	Max	Mean ± SEM	Min	Max	Mean ± SEM	Min	Max	Mean ± SEM	Min	Max	Mean ± SEM	Min	Max	Mean ± SEM	Min	Max	Mean ± SEM	Min	Max	Mean ± SEM	Min	Max	Mean ± SEM	Min	Max	Mean ± SEM	Min	Max	Mean ± SEM	Min	Max	Mean ± SEM	Min	Max	Mean ± SEM	Min	Max	Mean ± SEM	Min	Max	Mean ± SEM	Min	Max	Mean ± SEM	Min	Max
B6	10	(10.22±3.28)%	0	0.2956	(13.92±4.28)%	0.0356	0.3256	（39.7±4.62）%	0.2233	0.6644	(55.67±4.92)%	0.2911	0.8356	(56.91±6.14)%	0.1933	0.8456	(37.8±4.01)%	0.1933	0.598	(7.59±1.86)%	0	0.1322	(9.42±1.22)%	0.0333	0.1622	(21.67±5.15)%	0	0.54	(39.17±4.67)%	0.1711	0.6444	(37.75±7.82)%	0.0444	0.7711	(24.09±2.71)%	0.1553	0.4229	(29.48±1.37)%	0.2298	0.3487	(32.97±4.11)%	0.1832	0.534	(66.74±3.35)%	0.5044	0.8122	(61.66±4.49)%	0.4156	0.8989
A/J	9	(36.9±11.14)%	0	0.7767	(29.59±7.55)%	0	0.7311	（83.67±2.74）%	0.72	0.97	(77.72±5.57)%	0.4733	0.9622	(87.24±2.98)%	0.7367	0.97	(64.71±1.64)%	0.5522	0.6924	(0.65±0.65)%	0	0.0456	(28.19±7.24)%	0	0.56	(38.53±8.51)%	0.0544	0.8556	(60.64±4.27)%	0.4622	0.7922	(65.41±6.02)%	0.2944	0.8722	(40.89±2.97)%	0.2622	0.54	(56.18±1.89)%	0.4737	0.62	(67.73±4.35)%	0.4889	0.8419	(66.06±8.35)%	0.2967	1	(60.65±7.40)%	0.2144	0.8711
129S1	10	(52.99±5.78)%	0.2467	0.8644	(78.73±5.12)%	0.5356	0.9444	（89.49±3.29）%	0.68	0.9711	(93.73±1.40)%	0.8433	0.9722	(95.74±0.83)%	0.9078	0.9722	(81.69±2.44)%	0.684	0.9424	(57.14±9.17)%	0	0.9611	(80.78±3.73)%	0.5656	0.91	(76.26±3.68)%	0.6078	0.9189	(79.97±4.50)%	0.5567	0.98	(79.17±4.35)%	0.5389	0.9367	(72.68±4.39)%	0.4671	0.9118	(80.31±3.40)%	0.3487	0.9458	(90.43±1.89)%	0.8026	0.9879	(94.63±1.87)%	0.8622	1	(98.04±1.05)%	0.9089	1
NOD	10	(2.44±1.03)%	0	0.0756	(5.23±2.21)%	0	0.1689	（38.85±11.06）%	0	0.9011	(44.59±11.11)%	0	0.97	(60.87±9.55)%	0.0633	0.9389	(31.74±5.28)%	0.0776	0.5711	(8.41±3.76)%	0	0.2944	(47.99±10.31)%	0	0.9233	(40.59±10.40)%	0	0.8256	(39.27±9.00)%	0	0.7622	(43.17±10.61)%	0	0.95	(37.4±6.42)%	0	0.6567	(37.96±6.16)%	0.0302	0.6206	(32.45±8.25)%	0.0395	0.8426	(51.79±9.87)%	0.05	0.9244	(55.05±10.35)%	0.0333	1
DAVIS	10	(13.41±3.76)%	0	0.34	(7.30±3.64)%	0	0.3144	（26.59±7.43）%	0	0.72	(42.45±8.49)%	0.0378	0.8367	(27.76±7.31)%	0	0.6789	(24.6±3.41)%	0.0864	0.4027	(17.38±4.60)%	0	0.3478	(29.99±4.31)%	0.0711	0.5089	(36.76±6.14)%	0	0.6078	(21.97±5.10)%	0	0.5089	(25.15±6.98)%	0.0578	0.7256	(27.61±3.38)%	0.1182	0.4471	(25.75±3.46)%	0.1063	0.4149	(39.59±6.84)%	0.1236	0.7311	(54.48±8.23)%	0.1033	0.8844	(55.86±7.45)%	0.2267	1
LAM	10	(44.26±8.30)%	0.2289	0.9089	(53.37±8.55)%	0.2022	0.8322	（69.06±3.85）%	0.5467	0.7967	(75.57±5.26)%	0.4456	0.9367	(77.80±3.99)%	0.5633	0.8933	(63.06±4.07)%	0.4107	0.7596	(40.15±4.28)%	0.2756	0.6322	(52.28±4.01)%	0.3744	0.6822	(57.53±4.16)%	0.3922	0.7478	(55.63±6.00)%	0.1489	0.7233	(66.65±4.56)%	0.4344	0.8767	(54.54±1.64)%	0.4642	0.6215	(61.92±2.68)%	0.4636	0.699	(67.05±7.02)%	0.3585	0.9495	(89.08±2.32)%	0.8111	1	(90.47±3.30)%	0.7267	1
POH	10	(10.93±1.30)%	0.0733	0.1489	(65.62±10.62)%	0.1778	0.9456	（74.41±10.27）%	0.3589	0.97	(73.44±9.68)%	0.3478	0.9711	(94.28±1.67)%	0.8622	0.9689	(65.37±5.74)%	0.4582	0.79	(75.21±5.79)%	0.5689	0.9678	(73.75±9.77)%	0.2989	0.9656	(71.57±9.60)%	0.2578	0.9678	(95.04±0.98)%	0.9133	0.9744	(78.72±6.11)%	0.5156	0.9378	(78.28±4.68)%	0.6027	0.9176	(73.76±4.64)%	0.5575	0.8892	(69.77±3.52)%	0.5413	0.7922	(84.31±5.99)%	0.64	1	(85.67±7.12)%	0.6289	1
GIG	10	(15.15±5.31)%	0	0.4667	(20.99±6.13)%	0	0.5522	（46.77±8.81）%	0.12	0.8956	(77.77±4.87)%	0.5556	0.97	(94.00±1.41)%	0.8533	0.97	(50.00±4.63)%	0.2293	0.7218	(33.93±9.94)%	0	0.9156	(67.89±5.06)%	0.4222	0.9144	(69.30±5.43)%	0.4511	0.93	(71.74±7.67)%	0.3267	0.9256	(83.88±2.97)%	0.6811	0.9511	(65.35±4.05)%	0.4691	0.8918	(59.15±4.72)%	0.3141	0.8414	(40.23±6.40)%	0.1556	0.6532	(75.91±6.38)%	0.5056	0.9189	(60.64±2.51)%	0.5489	0.6633
BEM	10	(8.77±2.96)%	0	0.26	(44.21±9.49)%	0.0411	0.8678	（52.19±5.65）%	0.2444	0.7656	(76.97±4.13)%	0.5789	0.9678	(68.10±6.30)%	0.4133	0.97	(48.51±4.71)%	0.1858	0.688	(49.9±6.16)%	0.1444	0.7867	(63.28±5.15)%	0.3844	0.8978	(59.96±5.57)%	0.3411	0.8089	(73.43±5.37)%	0.4422	0.9511	(67.75±7.37)%	0.3156	0.9567	(62.86±3.13)%	0.4689	0.7511	(58.26±3.05)%	0.3781	0.6881	(52.04±8.91)%	0.2286	0.8556	(24.62±3.82)%	0.1044	0.4289	(36.55±6.66)%	0.04	0.6922
CIS	10	(2.09±1.09)%	0	0.0756	(9.54±4.28)%	0	0.3489	（40.77±12.36）%	0	0.9111	(58.42±8.15)%	0.1056	0.9411	(63.01±6.21)%	0.26	0.8456	(37.07±4.94)%	0.1751	0.6511	(7.38±3.32)%	0	0.21	(29.66±9.86)%	0	0.8511	(42.57±3.54)%	0.3089	0.5989	(39.76±10.41)%	0	0.8911	(37.78±7.66)%	0	0.7578	(33.25±6.30)%	0.1147	0.7076	(37.32±5.73)%	0.1858	0.7485	(47.07±3.69)%	0.0811	0.8488	（48.75±6.37)%	0.2067	0.8367	(51.62±10.82)%	0.0867	0.9889
NUK	10	(2.78±1.33)%	0	0.1075	(32.6±1.17)%	0	0.8956	（33.46±10.21）%	0	0.9656	(14.25±4.65)%	0	0.3833	(40.55±10.29)%	0	0.9078	(23.52±6.43)%	0.0216	0.5862	(8.05±4.00)%	0	0.3089	(24.22±8.12)%	0	0.8189	(44.87±9.93)%	0	0.8789	(33.41±8.46)%	0.0378	0.7267	(53.08±10.31)%	0.0422	0.8878	(33.84±7.01)%	0.016	0.6542	(33.66±7.90)%	0.0208	0.7453	(55.02±2.81)%	0.4013	0.6853	（61.28±6.08)%	0.2033	0.8433	(68.8±5.65)%	0.4967	0.96
BOM	10	(5.21±1.17)%	0	0.0889	(4.20±1.95)%	0	0.1589	（17.41±4.60）%	0	0.3933	(29.68±6.10)%	0.0711	0.5633	(35.63±3.25)%	0.2244	0.4333	(19.41±2.75)%	0.0518	0.2682	(2.17±1.07)%	0	0.0678	(13.16±3.65)%	0	0.3167	(19.69±3.84)%	0	0.3467	(34.07±5.78)%	0.1022	0.5544	(29.26±4.66)%	0.0833	0.5078	(21.11±1.41)%	0.1616	0.2633	(19.59±2.36)%	0.0679	0.2588	(15.35±2.71)%	0.0132	0.2484	(36.10±6.60)%	0.1144	0.6978	(44.65±5.54)%	0.1667	0.6189
YID	10	(10.09±3.94)%	0	0.3589	(30.6±7.55)%	0	0.6822	（77.77±4.85）%	0.5211	0.9544	(89.6±2.25)%	0.7533	0.9722	(95.25±1.26)%	0.8622	0.9711	(60.36±3.04)%	0.4502	0.7242	(59.77±6.48)%	0.2833	0.8878	(78.45±5.34)%	0.4489	0.9711	(93.76±1.11)%	0.8933	0.9867	(94.47±0.78)%	0.9067	0.99	(93.69±0.95)%	0.8967	0.9744	(84.03±2.27)%	0.7244	0.9453	(74.13±2.24)%	0.663	0.8478	(65.21±6.14)%	0.413	0.9319	（81.72±5.62)%	0.4722	0.9978	(84.67±2.37)%	0.7633	0.9733
PIPING	10	(20.27±4.23)%	0.0389	0.3778	(19.02±5.01)%	0	0.4144	（31.35±7.30）%	0.0556	0.6867	(48.94±9.56)%	0.0444	0.9667	(44.47±11.57)%	0	0.9433	(34.19±6.61)%	0.0693	0.7256	(29.77±8.97)%	0	0.9311	(29.31±8.19)%	0	0.7956	(46.89±10.06)%	0.0433	0.85	(27.16±8.32)%	0	0.6578	(50.93±8.28)%	0.1178	0.9367	(36.81±4.85)%	0.1071	0.5704	(33.96±4.99)%	0.0865	0.6178	(34.56±9.67)%	0.0857	0.6168	（37.03±8.24)%	0.0744	0.8011	(44.93±10.10)%	0.0333	0.9367
FIM	10	(47.60±9.41)%	0.08	0.9167	(34.14±7.93)%	0.0367	0.6633	（45.7±7.58）%	0.1089	0.8189	(56.93±8.29)）%	0.1267	0.9711	(68.25±3.57)%	0.5456	0.8244	(48.86±4.67)%	0.2502	0.7109	(38.34±5.19)%	0.1256	0.6111	(44.25±8.00)%	0.0756	0.8644	(54.57±7.32)%	0.1511	0.9444	(58.72±5.88)%	0.3222	0.8578	(56.01±5.07)%	0.3056	0.7922	(50.38±4.18)%	0.2938	0.6778	(49.43±3.99)%	0.2974	0.7045	(52.34±7.34)%	0.103	0.9505	（69.07±8.26)%	0.2156	0.9656	(45.76±9.33)%	0.1478	0.9667
LUV	10	(10.70±2.74)%	0	0.2256	(34.41±1.24)%	0	0.9111	（40.71±10.44）%	0.08	0.9633	(64.46±7.09)%	0.2689	0.8978	(63.62±9.66)%	0.08	0.9289	(45.67±5.71)%	0.1369	0.6413	(57.95±10.08)%	0.0956	0.9256	(33.3±6.97)%	0.0878	0.8067	(35.09±10.63)%	0	0.8167	(23.49±3.40)%	0.0411	0.3789	(29.09±8.44)%	0	0.8189	(32.56±4.33)%	0.1229	0.5116	(44.49±4.63)%	0.1541	0.6984	(62.11±5.89)%	0.2657	0.9451	（62.85±8.52)%	0.0378	0.9144	(42.4±12.25)%	0	0.9989
FEW	10	(15.48±5.90)%	0	0.5833	(11.82±3.45)%	0	0.2911	（20.45±4.88）%	0	0.48	(26.8±7.34)%	0.04	0.7544	(34.49±6.06)%	0.0833	0.5856	(19.62±2.62)%	0.0502	0.3224	(7.78±2.78)%	0	0.24	(14.02±4.46)%	0	0.3978	(6.67±1.87)%	0	0.1433	(23.73±3.84)%	0.0844	0.4556	(22.2±6.76)%	0	0.64	(16.7±2.30)%	0.0571	0.2636	(20.44±2.80)%	0.0499	0.3807	(52.67±2.80)%	0.2918	0.7705	（69.79±7.86)%	0.1878	1	(62.31±9.78)%	0	0.9756
SAT	9	(37.07±1.18)%	0	0.9289	(50±11.06)%	0.0356	0.8867	（83.2±5.69）%	0.5456	0.9711	(93.28±1.78)%	0.8211	0.9711	(94.99±0.81)%	0.9089	0.9744	(71.71±4.71)%	0.5267	0.3224	(52.47±11.87)%	0.04	0.9911	(67.79±6.41)%	0.3922	0.9478	(67.91±8.06)%	0.2167	0.9489	(67.91±5.73)%	0.4222	0.9611	(78.88±5.03)%	0.5367	0.9889	(66.99±4.83)%	0.4407	0.9169	(73.25±4.17)%	0.5682	0.913	(90.36±2.04)%	0.8034	1	（94.19±1.13)%	0.8844	1	(95.95±1.42)%	0.9056	1
[truncated: 33 more columns]

## Sheet: Supplementary Table S5
Table S5. Summary of significant behavior QTLs and candidate genes
	Traits	Chr	Position (interval, Mb)	Peak LOD
	Open field
Suggestive QTL1	Time spent in the center of an open field during a 5min test period[s] (anxiety level index)	4	57.80-65.48*	11.5
Suggestive QTL2			52.73-53.94*	11.1
Suggestive QTL3		7	49.20-52.29*	11.8
Suggestive QTL4			73.63-78.50*	11.9
Suggestive QTL5		14	24.82-47.60*	11.4
Suggestive QTL3	Time spent in the periphery of an open field during a 5min test period[s] (anxiety level index)	7	49.20-52.29*	7.7
Suggestive QTL4			73.63-78.50*	7.8
Suggestive QTL6	Time spent immobile of an open field during a 5min test period[s] (locomotor activity index)	3	27.98-30.02*	7.6
Approaching significant QTL1		4	149.98-152.61**	9.8
Suggestive QTL7		7	49.55-53.49*	7.8
Suggestive QTL8			63.35-75.00*	7.5
Suggestive QTL9			122.65-134.35*	8
Suggestive QTL10			142.30-151.51*	7.8
Suggestive QTL11		9	108.57-109.97*	7.8
Suggestive QTL12		11	35.74-44.73*	8.3
Suggestive QTL13		X	160.45-166.42*	8.2
Suggestive QTL14	Total distance traveled in the center of an open field during a 5min test period[cm] (anxiety level index)	3	153.85-159.60*	7.6
Suggestive QTL15		19	55.30-61.19*	6.2
Suggestive QTL16	Total distance traveled in the periphery of an open field during a 5min test period[cm] (anxiety level index)	4	150.03-150.67*	7
Suggestive QTL17		7	53.59-76.35*	6.7
Approaching significant QTL2			149.55-152.51**	8.3
Suggestive QTL18		9	109.0-111.85*	7
Suggestive QTL19		X	160.47-163.57*	8.1
Suggestive QTL20	Total distance traveled in an open field during a 5min test period[cm] (locomotor activity index)	15	90.35-99.36*	6.9
	Novel object recognition test
	Training Session
Suggestive QTL21	TA1[s] (non-spatial learning index)	4	131.93-137.54*	8.5
Suggestive QTL22		13	69.75-90.90*	7.5
Suggestive QTL23		17	37.89-44.22*	7.2
Suggestive QTL24	TA2[s] (non-spatial learning index)	7	121.40-122.82*	7.5
Suggestive QTL25		13	69.80-74.95*	7.4
Suggestive QTL26			77.80-90.85*	7.4
Suggestive QTL27		18	82.56-87.06*	8.5
Suggestive QTL28	TA1+TA2[s] (non-spatial learning index)	7	31.0-82.0*	7
Suggestive QTL29		12	77.60-91.10*	7
Suggestive QTL25		13	69.80-74.95*	8.3
Suggestive QTL26			77.80-90.85*	8.3
	Testing Session
Suggestive QTL21	TN[s] (non-spatial memory index)	4	131.93-137.54*	8.8
Suggestive QTL25		13	69.80-74.95*	8.6
Suggestive QTL26			77.80-90.85*	8.6
Suggestive QTL30		17	37.96-41.10*	7.2
Suggestive QTL31	TF[s] (non-spatial memory index)	4	131.96-132.18*	8.3
Suggestive QTL32		12	41.20-53.99*	7.6
Suggestive QTL30		17	37.96-41.10*	6.6
Suggestive QTL33	TN+TF[s] (non-spatial memory index)	4	131.90-137.55*	9.1
Suggestive QTL30		17	37.96-41.10*	7.8
	Morris Water Maze Test
	Acquisition Probe
Suggestive QTL34	Mean escape latency during acquisition training[s] (spatial learning index)	1	165.90-188.30*	8.3
Suggestive QTL35		4	125.40-139.10*	8.8
Suggestive QTL36		11	108.58-116.67*	9.3
Suggestive QTL37		13	90.55-110.10*	8.7
Suggestive QTL35	Mean thigmotaxis[%] during acquisition training (thigmotaxis index)	4	125.40-139.10*	14.7
	Probe Trial
Significant QTL1	Frequency of crossing platform area[count/min] (spatial memory index)	4	128.5-135.0***	12.9
Suggestive QTL38		17	10.0-45.2*	10.4
Suggestive QTL39	Time spent floating[%] (locomotor activity index)	1	168.40-173.40*	14.2
Suggestive QTL40			178.0-188.20*	15.6
Suggestive QTL41		4	127.42-136.46*	14.3
Suggestive QTL42		6	85.10-94.63*	15.3
Suggestive QTL43		7	16.48-19.38*	15.6
Suggestive QTL44		11	108.65-112.16*	14.2
Suggestive QTL45	Swim speed[cm/s] (locomotor activity index)	7	78.84-81.88*	8.1
Suggestive QTL46			122.78-124.77*	8.7
Suggestive QTL47		10	118.42-120.89*	8.6
Significant QTL2		15	88.05-99.35***	12.1
Suggestive QTL48		X	154.72-166.42*	9
	Factor analysis
Suggestive QTL49	Scores for Factor 1 (thigmotaxis) (thigmotaxis index)	1	57.75-76.15*	8
Suggestive QTL50		14	51.35-63.70*	7.9
Suggestive QTL51		15	88.07-94.72*	8.3
	Fear Conditioning
	Day 2
Suggestive QTL52	The percentage of time spent freezing during the first tone shock interval (conditional fear learning index)	4	150.03-153.18*	8.6
Suggestive QTL53		9	47.26-48.02*	8.4
Suggestive QTL54	The percentage of time spent freezing during the third tone shock interval (conditional fear learning index)	2	161.05-170.56*	6.6
Suggestive QTL55		5	51.81-58.53*	7.9
Suggestive QTL56		18	68.96-71.55*	6.9
Suggestive QTL57	The percentage of time spent freezing during the fourth tone shock interval (conditional fear learning index)	7	146.38-148.77*	6.7
Suggestive QTL58		11	63.86-64.11*	6.4
Suggestive QTL59	The percentage of time spent freezing during the fifth tone shock interval (conditional fear learning index)	4	124.99-128.55*	6.3
Suggestive QTL60		5	31.06-37.29*	7.1
Suggestive QTL61		18	68.96-71.90*	6.5
Suggestive QTL62	The percentage of time spent freezing during five tone shock intervals (conditional fear learning index)	5	51.75-58.60*	7.1
Suggestive QTL63	The percentage of time spent freezing during the second post-shock interval (conditional fear learning index)	4	127.45-132.19*	8.7
Suggestive QTL63	The percentage of time spent freezing during the fifth post-shock interval (conditional fear learning index)	4	127.45-132.19*	7.2
Suggestive QTL64	The percentage of time spent freezing during 181-570s (conditional fear learning index)	4	127.44-132.63*	6.9
Suggestive QTL64	The percentage of time spent freezing during 181-600s (conditional fear learning index)	4	127.44-132.63*	6.9
	Day 3
Suggestive QTL65	The percentage of time spent freezing during 0-330s (contexual fear memory index)	2	161.07-170.81*	7.7
	Day 4
Suggestive QTL66	The percentage of time spent freezing during the second tone shock (cued fear memory index)	11	39.44-42.45*	6.8
Suggestive QTL67	The percentage of time spent freezing during the third tone shock (cued fear memory index)	18	38.69-51.77*	6.7
Suggestive QTL68	The percentage of time spent freezing during the fifth tone shock (cued fear memory index)	1	12.60-22.80*	6.8
Suggestive QTL69		2	158.05-161.64*	6.9
Suggestive QTL70		5	4.27-16.31*	6.7
Suggestive QTL71		11	101.14-110.77*	6.7
Suggestive QTL72		18	63.90-77.75*	8.9
Suggestive QTL73	The percentage of time spent freezing during the first post-shock interval (cued fear memory index)	2	161.05-170.50*	8
Significant QTL3		4	127.45-132.63***	9
Suggestive QTL74		15	88.05-103.48*	6.8
Suggestive QTL75		16	7.19-22.85*	7.1
Suggestive QTL76	The percentage of time spent freezing during the second post-shock interval (cued fear memory index)	2	156.60-170.90**	7.6
Suggestive QTL77		11	28.45-42.52*	8.1
Approaching significant QTL3	The percentage of time spent freezing during the third post-shock interval (cued fear memory index)	2	156.60-170.90**	8.8
Suggestive QTL78		16	8.27-25.80*	7.5
Suggestive QTL79	The percentage of time spent freezing during the fourth post-shock interval (cued fear memory index)	1	11.45-30.15*	7
Suggestive QTL76		2	156.60-170.90*	6.2
Suggestive QTL80		18	45.42-52.44*	7.1
Approaching significant QTL3	The percentage of time spent freezing during the fifth post-shock interval (cued fear memory index)	2	156.60-170.90**	8.8
Approaching significant QTL3	The percentage of time spent freezing during five post-shock intervals (cued fear memory index)	2	156.60-170.90**	8.8
Suggestive QTL77		11	28.45-42.52*	7.2
Suggestive QTL81	The percentage of time spent freezing during 181-570s (cued fear memory index)	1	12.50-25.80*	6.9
Suggestive QTL76		2	156.60-170.90**	8
Suggestive QTL77		11	28.45-42.52*	7.2
Suggestive QTL81	The percentage of time spent freezing during 181-600s (cued fear memory index)	1	12.50-25.80*	7.4
Suggestive QTL76		2	156.60-170.90**	7.5
Significance was determined at ***P < 0.05, **P < 0.1 and *P < 0.63.

## Sheet: Supplementary Table S6
Table S6. Full list of candidate genes in the Sml2 QTL
Gene	Chr	Position	dbSNP	B6	129	A/J	CAST	NOD	NZO	PWK	WSB	SO Term
SNPs unique to the CAST background
Rnf19b	4	128761081	rs27493640	G	-	-	A	-	-	-	-	Missense variant
Rnf19b	4	128761148	rs231308723	A	-	-	G	-	-	-	-	Missense variant
S100pbp	4	128859675	rs244631211	A	-	-	C	-	-	-	-	Missense variant
C77080	4	128899086	rs232990489	T	-	-	G	-	-	-	-	Missense variant
C77080	4	128899689	rs253848504	T	-	-	A	-	-	-	-	Missense variant
Sync	4	128970751	rs27516916	G	-	-	T	-	-	-	-	Missense variant
Zbtb8b	4	129104949	rs245408445	C	-	-	T	-	-	-	-
Bsdc1	4	129141831	rs239941574	G	-	-	A	-	-	-	-	Splice acceptor variant/Splice donor variant
Lck	4	129235555	rs3023008	C	-	-	T	-	-	-	-	Missense variant
Tmem234	4	129278334	rs226312717	T	-	-	C	-	-	-	-	Missense variant
Tmem234	4	129278336	rs244800093	G	-	-	A	-	-	-	-	Stop gained/Stop lost
Tmem234	4	129278354	rs257008109	A	-	-	G	-	-	-	-	Missense variant
Tmem234	4	129278358	rs224452606	G	-	-	A	-	-	-	-	Missense variant
Tmem234	4	129278394	rs218573330	A	-	-	T	-	-	-	-	Missense variant
Tmem234	4	129278407	rs241576411	T	-	-	C	-	-	-	-	Missense variant
Tmem234	4	129278418	rs252306225	C	-	-	T	-	-	-	-	Missense variant
Tmem234	4	129278421	rs214492104	T	-	-	C	-	-	-	-	Stop gained/Stop lost
Tmem234	4	129278422	rs231547378	A	-	-	T	-	-	-	-	Stop gained/Stop lost
Tmem234	4	129278658	rs225683504	C	-	-	G	-	-	-	-	Missense variant
Tmem234	4	129278675	rs248938643	C	-	-	T	-	-	-	-	Missense variant
Tmem234	4	129279115	-	G	-	-	A	-	-	-	-	Missense variant
Ccdc28b	4	129299956	rs233228603	C	-	-	T	-	-	-	-	Missense variant
Txlna	4	129317641	rs27503344	C	-	-	A	-	-	-	-	Missense variant
Col16a1	4	129743439	rs27492017	G	-	-	C	-	-	-	-	Missense variant
Col16a1	4	129743880	rs222562106	A	-	-	G	-	-	-	-	Missense variant
Col16a1	4	129757435	rs27491958	A	-	-	G	-	-	-	-	Missense variant
Col16a1	4	129775472	rs27540473	C	-	-	A	-	-	-	-	Missense variant
Pef1	4	129798574	rs256050210	G	-	-	A	-	-	-	-	Missense variant
Hcrtr1/Ox1r	4	129808189	rs234329737	C	-	-	T	-	-	-	-	Missense variant
Gm10570	4	129985843	rs219207735	G	-	-	T	-	-	-	-	Missense variant
Sdc3	4	130374779	rs235691854	C	-	-	G	-	-	-	-	Missense variant
Sdc3	4	130375030	rs27590030	C	-	-	T	-	-	-	-	Missense variant
Laptm5	4	130484624	rs219257688	C	-	-	G	-	-	-	-	Missense variant
Matn1	4	130505853	rs228444595	G	-	-	A	-	-	-	-	Missense variant
A930031H19Rik	4	130566202	rs242364070	A	-	-	G	-	-	-	-	Splice acceptor variant/Splice donor variant
Ptpru	4	131364328	rs27537946	C	-	-	T	-	-	-	-	Missense variant
Mecr	4	131423363	-	T	-	-	G	-	-	-	-	Missense variant
Srsf4	4	131442209	rs27589687	G	-	-	T	-	-	-	-	Missense variant
Srsf4	4	131456761	-	C	-	-	T	-	-	-	-	Missense variant
Tmem200b	4	131477964	rs236136916	C	-	-	A	-	-	-	-	Missense variant
Epb4.1	4	131492994	rs27571193	T	-	-	G	-	-	-	-	Missense variant
Epb4.1	4	131493024	rs27571192	A	-	-	G	-	-	-	-	Missense variant
Epb4.1	4	131493110	rs27571191	T	-	-	A	-	-	-	-	Missense variant
Epb4.1	4	131509981	rs27571078	T	-	-	C	-	-	-	-	Missense variant
Gm10300	4	131631009	rs247620766	T	-	-	C	-	-	-	-	Missense variant
Gmeb1	4	131782224	rs215820660	C	-	-	T	-	-	-	-	Missense variant
Rab42	4	131858266	rs230813157	T	-	-	C	-	-	-	-	Missense variant
Rab42	4	131858430	rs27556442	T	-	-	C	-	-	-	-	Missense variant
Rab42	4	131858560	rs27556439	C	-	-	T	-	-	-	-	Missense variant
Phactr4	4	131926646	rs27539786	A	-	-	G	-	-	-	-	Missense variant
Phactr4	4	131942942	rs27539734	T	-	-	C	-	-	-	-	Missense variant
Atpif1	4	132086607	rs235385300	T	-	-	C	-	-	-	-	Missense variant
Atpif1	4	132089455	rs216031505	G	-	-	C	-	-	-	-	Missense variant
Ptafr	4	132135475	rs51856687	A	-	-	G	-	-	-	-	Missense variant
Eya3	4	132248982	rs27574647	A	-	-	G	-	-	-	-	Missense variant
Xkr8	4	132283929	rs27574525	G	-	-	T	-	-	-	-	Missense variant
Xkr8	4	132284120	rs27574523	C	-	-	T	-	-	-	-	Missense variant
Xkr8	4	132286941	rs27574510	T	-	-	C	-	-	-	-	Missense variant
Smpdl3b	4	132289326	rs248127784	C	-	-	T	-	-	-	-	Missense variant
Smpdl3b	4	132295692	rs258403743	G	-	-	A	-	-	-	-	Missense variant
Smpdl3b	4	132302559	rs211713509	C	-	-	T	-	-	-	-	Missense variant
Rpa2	4	132327834	rs236267842	C	-	-	G	-	-	-	-	Missense variant
Rpa2	4	132329760	rs27559323	G	-	-	A	-	-	-	-	Missense variant
Rpa2	4	132331037	rs27559317	C	-	-	T	-	-	-	-	Missense variant
Stx12	4	132416523	rs13461568	G	-	-	A	-	-	-	-	Missense variant
Map3k6	4	132807528	rs247099502	T	-	-	G	-	-	-	-	Missense variant
Fam46b	4	133036270	rs221244962	G	-	-	A	-	-	-	-	Missense variant
Gm17688	4	133083815	rs237123317	C	-	-	A	-	-	-	-	Missense variant
1810019J16Rik	4	133083998	rs228460121	C	-	-	T	-	-	-	-	Missense variant
1810019J16Rik	4	133084231	rs243187704	G	-	-	A	-	-	-	-	Missense variant
1810019J16Rik	4	133084306	rs234263484	C	-	-	G	-	-	-	-	Missense variant
Nudc	4	133090440	rs260387672	C	-	-	G	-	-	-	-	Missense variant
Nudc	4	133090446	rs218238603	G	-	-	C	-	-	-	-	Missense variant
Nr0b2	4	133109736	rs16808196	A	-	-	G	-	-	-	-	Missense variant
Zdhhc18	4	133164650	rs27559935	G	-	-	A	-	-	-	-	Missense variant
Pigv	4	133218544	rs27559750	T	-	-	C	-	-	-	-	Missense variant
Pigv	4	133218687	rs27559749	G	-	-	C	-	-	-	-	Missense variant
Pigv	4	133220673	rs233107992	G	-	-	A	-	-	-	-	Missense variant
Arid1a	4	133242447	rs27559715	T	-	-	G	-	-	-	-	Missense variant
Zfp683	4	133611499	rs258103753	G	-	-	A	-	-	-	-	Missense variant
Zfp683	4	133611929	rs27560221	G	-	-	A	-	-	-	-	Missense variant
Aim1l	4	133647021	rs220407357	C	-	-	A	-	-	-	-	Missense variant
Ubxn11	4	133671955	rs27559979	A	-	-	G	-	-	-	-	Missense variant
Ubxn11	4	133679343	rs27544036	A	-	-	G	-	-	-	-	Missense variant
-	4	133704774	rs241645216	G	-	-	A	-	-	-	-	Splice acceptor variant/Splice donor variant
Gm7534	4	133752766	rs27543862	A	-	-	G	-	-	-	-	Missense variant
Gm7534	4	133758052	-	A	-	-	G	-	-	-	-	Missense variant
Gm7534	4	133758393	rs27543850	G	-	-	A	-	-	-	-	Missense variant
Catsper4	4	133773743	rs240113533	G	-	-	C	-	-	-	-	Missense variant
Catsper4	4	133774082	rs264053949	T	-	-	C	-	-	-	-	Missense variant
Cnksr1	4	133788762	rs251642581	G	-	-	A	-	-	-	-	Missense variant
Zfp593	4	133800754	rs230158785	C	-	-	A	-	-	-	-	Missense variant
Zfp593	4	133800754	rs230158785	C	-	-	A	-	-	-	-	Missense variant
Pdik1l	4	133835336	rs217584436	C	-	-	T	-	-	-	-	Missense variant
Extl1	4	133913738	rs230708028	C	-	-	A	-	-	-	-	Missense variant
Extl1	4	133916453	rs213435636	G	-	-	T	-	-	-	-	Missense variant
Extl1	4	133916461	rs231669305	T	-	-	C	-	-	-	-	Missense variant
Extl1	4	133927279	rs27563206	G	-	-	T	-	-	-	-	Missense variant
Paqr7	4	134053164	rs261220943	T	-	-	G	-	-	-	-	Splice acceptor variant/Splice donor variant
Sepn1	4	134095396	rs28291906	T	-	-	C	-	-	-	-	Missense variant
Sepn1	4	134096806	rs246874172	T	-	-	C	-	-	-	-	Missense variant
Rhd	4	134446218	rs27558531	C	-	-	T	-	-	-	-	Missense variant
D4Wsu53e	4	134479986	rs27543378	C	-	-	G	-	-	-	-	Missense variant
Ncmap	4	134932959	rs232891216	C	-	-	T	-	-	-	-	Missense variant
Insertions/Deletions unique to the CAST background
Sync	4	128985327	rs224976387	CAAGAAAACATTTATTA			C					Frameshift variant/Inframe deletion/Inframe insertion
Srsf4	4	131442158	rs219046744	C			CT					Frameshift variant/Inframe deletion/Inframe insertion
Srsf4	4	131456671	rs225448036	T			TCAG					Frameshift variant/Inframe deletion/Inframe insertion
Nudc	4	133090434	-	C			CTCA					Frameshift variant/Inframe deletion/Inframe insertion

## Sheet: Supplementary Table S7
Table S7. Full list of candidate genes in the Lal3 QTL
Gene	Chr	Position	dbSNP	B6	129	A/J	CAST	NOD	NZO	PWK	WSB	SO Term
SNPs unique to the 129S1 background
Tubgcp6	15	88933772	-	G	A	-	-	-	-	-	-	Missense variant
Plxnb2	15	88993154	rs31808964	T	C	-	-	-	-	-	-	Missense variant
Pced1b	15	97215563	rs32519361	G	A	-	-	-	-	-	-	Missense variant
Pced1b	15	97215563	rs32519361	G	A	-	-	-	-	-	-	Missense variant
												Missense variant
SNPs unique to the CAST background
Tubgcp6	15	88933775	-	A	-	-	G	-	-	-	-	Missense variant
Sbf1	15	89133565	rs264664860	C	-	-	G	-	-	-	-	Missense variant
Adm2	15	89154485	rs239977303	C	-	-	T	-	-	-	-	Missense variant
Sbf1	15	89133565	rs264664860	C	-	-	G	-	-	-	-	Missense variant
Adm2	15	89154485	rs239977303	C	-	-	T	-	-	-	-	Missense variant
Acr	15	89399836	rs230971766	C	-	-	T	-	-	-	-	Missense variant
Acr	15	89404494	rs213459805	C	-	-	T	-	-	-	-	Missense variant
Acr	15	89404678	rs16808766	T	-	-	C	-	-	-	-	Missense variant
Acr	15	89404753	rs16808765	C	-	-	G	-	-	-	-	Missense variant
Alg10b	15	90058397	rs31943147	G	-	-	A	-	-	-	-	Missense variant
Kif21a	15	90769445	rs31990350	T	-	-	C	-	-	-	-	Missense variant
Kif21a	15	90774332	rs223967975	T	-	-	C	-	-	-	-	Missense variant
Kif21a	15	90786850	rs31991348	A	-	-	T	-	-	-	-	Missense variant
Kif21a	15	90803140	rs260793128	G	-	-	A	-	-	-	-	Missense variant
Abcd2	15	91009554	rs32005167	C	-	-	T	-	-	-	-	Missense variant
Abcd2	15	91021875	rs241772207	T	-	-	G	-	-	-	-	Missense variant
CN725425	15	91066237	rs32011199	G	-	-	C	-	-	-	-	Missense variant
CN725425	15	91071081	rs261089289	A	-	-	G	-	-	-	-	Missense variant
CN725425	15	91071129	rs224502469	A	-	-	T	-	-	-	-	Missense variant
CN725425	15	91078947	rs241092040	G	-	-	A	-	-	-	-	Missense variant
CN725425	15	91090864	rs32014622	C	-	-	A	-	-	-	-	Missense variant
CN725425	15	91090891	rs225475091	A	-	-	G	-	-	-	-	Missense variant
CN725425	15	91090903	rs265389673	A	-	-	T	-	-	-	-	Missense variant
CN725425	15	91090910	rs223592555	G	-	-	A	-	-	-	-	Missense variant
CN725425	15	91090931	rs236756537	T	-	-	A	-	-	-	-	Missense variant
CN725425	15	91091112	rs229848567	T	-	-	G	-	-	-	-	Missense variant
Slc2a13	15	91174173	rs232142242	T	-	-	G	-	-	-	-	Missense variant
Lrrk2	15	91561998	rs246563430	C	-	-	T	-	-	-	-	Missense variant
Lrrk2	15	91580696	rs231194857	C	-	-	G	-	-	-	-	Missense variant
Lrrk2	15	91586402	rs50073952	T	-	-	C	-	-	-	-	Missense variant
Smgc	15	91671789	rs51312872	T	-	-	C	-	-	-	-	Missense variant
Smgc	15	91671807	rs239107942	G	-	-	A	-	-	-	-	Missense variant
Smgc	15	91671811	rs262183449	A	-	-	G	-	-	-	-	Missense variant
Smgc	15	91671819	rs236548637	G	-	-	A	-	-	-	-	Missense variant
Smgc	15	91671835	rs222132169	A	-	-	G	-	-	-	-	Missense variant
Smgc	15	91671839	rs241724973	G	-	-	C	-	-	-	-	Missense variant
Smgc	15	91671841	rs257367416	C	-	-	T	-	-	-	-	Missense variant
Smgc	15	91671856	rs225245879	G	-	-	A	-	-	-	-	Missense variant
Smgc	15	91675933	rs250407078	G	-	-	T	-	-	-	-	Missense variant
Smgc	15	91675936	rs211938194	G	-	-	A	-	-	-	-	Missense variant
Smgc	15	91689106	rs258905626	G	-	-	A	-	-	-	-	Missense variant
Smgc	15	91690129	rs249968619	T	-	-	C	-	-	-	-	Missense variant
Muc19	15	91717228	rs214082720	G	-	-	A	-	-	-	-	Missense variant
Muc19	15	91717229	rs232246217	G	-	-	A	-	-	-	-	Missense variant
-	15	91736709	rs228575334	A	-	-	G	-	-	-	-	Missense variant
-	15	91736713	rs248019763	C	-	-	T	-	-	-	-	Missense variant
-	15	91736761	rs247103483	A	-	-	C	-	-	-	-	Missense variant
-	15	91736778	rs213948093	C	-	-	T	-	-	-	-	Missense variant
-	15	91736907	-	G	-	-	T	-	-	-	-	Missense variant
Muc19	15	91740545	-	T	-	-	C	-	-	-	-	Missense variant
Muc19	15	91740619	-	G	-	-	A	-	-	-	-	Missense variant
Muc19	15	91758368	rs250494883	A	-	-	G	-	-	-	-	Missense variant
Cntn1	15	92169952	rs245253291	A	-	-	G	-	-	-	-	Missense variant
-	15	92175016	rs239790000	T	-	-	C	-	-	-	-	Splice acceptor variant/Splice donor variant
Pdzrn4	15	92230193	rs215969078	C	-	-	G	-	-	-	-	Missense variant
Pdzrn4	15	92510955	rs230290438	C	-	-	G	-	-	-	-	Missense variant
Pdzrn4	15	92588103	rs32079330	A	-	-	C	-	-	-	-	Missense variant
Gxylt1	15	93096341	rs262383108	T	-	-	G	-	-	-	-	Missense variant
Gxylt1	15	93096386	rs223583274	T	-	-	G	-	-	-	-	Missense variant
Yaf2	15	93115953	rs217602391	A	-	-	G	-	-	-	-	Missense variant
Prickle1	15	93331110	rs249193668	C	-	-	T	-	-	-	-	Missense variant
Prickle1	15	93333433	rs229836446	T	-	-	C	-	-	-	-	Missense variant
Adamts20	15	94100748	rs32107256	A	-	-	G	-	-	-	-	Missense variant
Adamts20	15	94114323	rs263963128	G	-	-	A	-	-	-	-	Missense variant
Adamts20	15	94114362	rs229165727	A	-	-	G	-	-	-	-	Missense variant
Adamts20	15	94116121	rs221938306	T	-	-	G	-	-	-	-	Missense variant
Adamts20	15	94116772	rs32104086	C	-	-	A	-	-	-	-	Missense variant
Adamts20	15	94116787	rs32104087	C	-	-	T	-	-	-	-	Missense variant
Adamts20	15	94156439	rs33901925	T	-	-	G	-	-	-	-	Missense variant
Adamts20	15	94156597	rs33901929	C	-	-	T	-	-	-	-	Missense variant
Adamts20	15	94161895	rs238259595	C	-	-	T	-	-	-	-	Missense variant
Adamts20	15	94210346	rs32119539	G	-	-	C	-	-	-	-	Missense variant
Adamts20	15	94225138	rs221764297	G	-	-	A	-	-	-	-	Missense variant
Adamts20	15	94233726	-	G	-	-	A	-	-	-	-	Missense variant
Adamts20	15	94233868	rs236977222	C	-	-	T	-	-	-	-	Missense variant
Pus7l	15	94353839	rs32130227	T	-	-	G	-	-	-	-	Missense variant
Pus7l	15	94358248	rs220069092	T	-	-	C	-	-	-	-	Missense variant
Pus7l	15	94363986	rs32132170	G	-	-	T	-	-	-	-	Missense variant
Pus7l	15	94364042	rs261177787	C	-	-	T	-	-	-	-	Missense variant
Pus7l	15	94364082	rs32132172	C	-	-	T	-	-	-	-	Missense variant
Pus7l	15	94364094	rs32133064	T	-	-	C	-	-	-	-	Missense variant
Pus7l	15	94370511	rs32129915	A	-	-	C	-	-	-	-	Missense variant
Pus7l	15	94370595	rs251046360	G	-	-	T	-	-	-	-	Missense variant
Pus7l	15	94370768	rs32129921	C	-	-	T	-	-	-	-	Missense variant
Pus7l	15	94370946	rs32130599	T	-	-	A	-	-	-	-	Missense variant
Pus7l	15	94371015	rs32130601	G	-	-	T	-	-	-	-	Missense variant
Pus7l	15	94371217	rs257798571	T	-	-	A	-	-	-	-	Missense variant
Pus7l	15	94371230	rs32131407	T	-	-	A	-	-	-	-	Missense variant
Irak4	15	94384352	rs236184176	A	-	-	G	-	-	-	-	Missense variant
Irak4	15	94384357	rs32134748	A	-	-	G	-	-	-	-	Missense variant
Nell2	15	94906293	rs229591510	G	-	-	A	-	-	-	-	Missense variant
Nell2	15	95263333	rs46274083	C	-	-	G	-	-	-	-	Missense variant
Arid2	15	96199959	rs48857384	C	-	-	G	-	-	-	-	Missense variant
Arid2	15	96200365	rs49985155	C	-	-	T	-	-	-	-	Missense variant
Arid2	15	96200537	rs260610024	T	-	-	G	-	-	-	-	Missense variant
Arid2	15	96200660	rs218942562	A	-	-	G	-	-	-	-	Missense variant
Arid2	15	96200669	rs237225643	G	-	-	T	-	-	-	-	Missense variant
Arid2	15	96202063	rs47999586	A	-	-	G	-	-	-	-	Missense variant
Arid2	15	96202613	rs45910285	C	-	-	A	-	-	-	-	Missense variant
Arid2	15	96202985	rs47387504	A	-	-	G	-	-	-	-	Missense variant
Scaf11	15	96248713	rs45841981	A	-	-	G	-	-	-	-	Missense variant
Scaf11	15	96249764	rs47858580	C	-	-	G	-	-	-	-	Missense variant
Scaf11	15	96249944	rs51041798	A	-	-	C	-	-	-	-	Missense variant
Scaf11	15	96250071	rs48851446	A	-	-	G	-	-	-	-	Missense variant
Scaf11	15	96250305	rs51650272	A	-	-	G	-	-	-	-	Missense variant
Scaf11	15	96250321	rs51155645	C	-	-	T	-	-	-	-	Missense variant
Scaf11	15	96250356	rs215465991	C	-	-	T	-	-	-	-	Missense variant
Scaf11	15	96250360	rs47792497	T	-	-	C	-	-	-	-	Missense variant
Scaf11	15	96250393	rs222189346	T	-	-	G	-	-	-	-	Missense variant
Scaf11	15	96250470	rs47780277	G	-	-	C	-	-	-	-	Missense variant
Scaf11	15	96252449	rs259311838	A	-	-	G	-	-	-	-	Missense variant
Rpap3	15	97510941	rs261077426	C	-	-	T	-	-	-	-	Missense variant
Rpap3	15	97512114	rs250920143	C	-	-	T	-	-	-	-	Missense variant
Rpap3	15	97521665	rs221640220	T	-	-	C	-	-	-	-	Missense variant
Rpap3	15	97521677	rs244545647	G	-	-	C	-	-	-	-	Missense variant
Endou	15	97551144	rs257510982	T	-	-	C	-	-	-	-	Missense variant
Endou	15	97551275	rs51992910	G	-	-	A	-	-	-	-	Missense variant
Endou	15	97551313	rs226992879	T	-	-	C	-	-	-	-	Missense variant
Endou	15	97551408	rs240131600	A	-	-	C	-	-	-	-	Missense variant
Endou	15	97551551	rs50126654	C	-	-	T	-	-	-	-	Missense variant
Hdac7	15	97628372	rs51050845	C	-	-	T	-	-	-	-	Missense variant
Hdac7	15	97638048	rs233647943	T	-	-	C	-	-	-	-	Missense variant
Hdac7	15	97638107	rs258986550	G	-	-	A	-	-	-	-	Missense variant
Hdac7	15	97639864	rs227901047	C	-	-	G	-	-	-	-	Missense variant
-	15	97647093	rs251449152	C	-	-	T	-	-	-	-	Missense variant
Vdr	15	97697671	rs219388606	C	-	-	T	-	-	-	-	Missense variant
Vdr	15	97697690	rs258330774	T	-	-	G	-	-	-	-	Missense variant
Vdr	15	97697692	rs247102276	G	-	-	T	-	-	-	-	Missense variant
Vdr	15	97699770	-	C	-	-	T	-	-	-	-	Missense variant
Vdr	15	97699823	rs16805314	C	-	-	T	-	-	-	-	Missense variant
Vdr	15	97699835	rs16805315	A	-	-	T	-	-	-	-	Missense variant
Vdr	15	97699838	rs16805316	T	-	-	C	-	-	-	-	Missense variant
Vdr	15	97700085	rs16805320	C	-	-	T	-	-	-	-	Missense variant
Senp1	15	97907005	rs37483505	C	-	-	T	-	-	-	-	Missense variant
Senp1	15	97907035	rs237080467	G	-	-	A	-	-	-	-	Missense variant
Senp1	15	97907036	rs36401670	G	-	-	A	-	-	-	-	Missense variant
Olfr286	15	98057363	rs233033395	C	-	-	T	-	-	-	-	Missense variant
H1fnt	15	98086763	rs38135601	C	-	-	T	-	-	-	-	Missense variant
Zfp641	15	98119606	rs36701026	T	-	-	C	-	-	-	-	Missense variant
Olfr285	15	98143096	rs37084493	A	-	-	G	-	-	-	-	Missense variant
Olfr285	15	98143571	rs239067001	A	-	-	G	-	-	-	-	Missense variant
Olfr285	15	98143576	rs45822736	T	-	-	C	-	-	-	-	Missense variant
Olfr284	15	98170854	rs238038248	A	-	-	G	-	-	-	-	Missense variant
Olfr283	15	98209051	rs262108378	A	-	-	C	-	-	-	-	Missense variant
Olfr283	15	98209407	rs263172121	G	-	-	C	-	-	-	-	Missense variant
Olfr282	15	98268581	rs258798658	G	-	-	A	-	-	-	-	Missense variant
Olfr282	15	98268684	rs46138473	G	-	-	A	-	-	-	-	Missense variant
Olfr281	15	98286753	rs49129197	G	-	-	A	-	-	-	-	Missense variant
Olfr281	15	98286848	rs225827022	G	-	-	A	-	-	-	-	Missense variant
Olfr281	15	98286891	rs47766144	C	-	-	T	-	-	-	-	Missense variant
Olfr281	15	98287812	rs47425808	A	-	-	G	-	-	-	-	Missense variant
Olfr279	15	98328598	rs263570216	A	-	~	G	-	-	-	-	Missense variant
Ccnt1	15	98374178	rs45703089	T	-	-	C	-	-	-	-	Missense variant
Ccnt1	15	98374745	rs46598188	T	-	-	G	-	-	-	-	Missense variant
Rnd1	15	98494305	rs47499469	A	-	-	G	-	-	-	-	Missense variant
Rnd1	15	98502931	-	T	-	-	C	-	-	-	-	Missense variant
Ccdc65	15	98539588	rs258145832	C	-	-	A	-	-	-	-	Missense variant
Ddn	15	98635761	rs257186681	A	-	-	G	-	-	-	-	Missense variant
Mll2	15	98674735	rs51293423	A	-	-	G	-	-	-	-	Missense variant
Mll2	15	98675384	rs48364917	C	-	-	T	-	-	-	-	Missense variant
Mll2	15	98680440	rs217402023	C	-	-	T	-	-	-	-	Missense variant
Mll2	15	98680452	rs240276750	A	-	-	G	-	-	-	-	Missense variant
Mll2	15	98681088	-	C	-	-	T	-	-	-	-	Missense variant
Mll2	15	98681135	rs237682910	C	-	-	T	-	-	-	-	Missense variant
Mll2	15	98681136	rs261992139	C	-	-	T	-	-	-	-	Missense variant
Mll2	15	98681414	-	G	-	-	T	-	-	-	-	Missense variant
Mll2	15	98685802	rs50028201	A	-	-	C	-	-	-	-	Missense variant
Gm8973	15	98836491	rs48597477	C	-	-	T	-	-	-	-	Missense variant
Gm8973	15	98836620	rs224749157	G	-	-	C	-	-	-	-	Missense variant
Troap	15	98906082	rs235820199	C	-	-	T	-	-	-	-	Missense variant
Troap	15	98907724	rs247190807	A	-	-	G	-	-	-	-	Missense variant
Troap	15	98912336	rs49983414	C	-	-	T	-	-	-	-	Missense variant
Troap	15	98912360	rs255983825	G	-	-	A	-	-	-	-	Missense variant
Troap	15	98912723	rs48822992	C	-	-	G	-	-	-	-	Missense variant
Troap	15	98912770	rs233307459	T	-	-	G	-	-	-	-	Missense variant
Troap	15	98913665	rs261380099	G	-	-	A	-	-	-	-	Missense variant
Kcnh3	15	99063231	-	A	-	-	G	-	-	-	-	Missense variant
Kcnh3	15	99063237	-	A	-	-	G*	-	-	-	-	Splice acceptor variant/Splice donor variant
Kcnh3	15	99063255	-	G	-	-	A	-	-	-	-	Missense variant
Kcnh3	15	99071383	rs50016497	A	-	-	G	-	-	-	-	Missense variant
Fam186b	15	99101678	rs48081845	G	-	-	A	-	-	-	-	Missense variant
Fam186b	15	99110217	rs50943054	C	-	-	T	-	-	-	-	Missense variant
Fam186b	15	99114373	rs46595140	G	-	-	C	-	-	-	-	Missense variant
Nckap5l	15	99257500	rs223082972	T	-	-	C	-	-	-	-	Missense variant
Nckap5l	15	99259850	rs252324736	C	-	-	A	-	-	-	-	Missense variant
Nckap5l	15	99264541	rs249370543	G	-	-	A	-	-	-	-	Missense variant
Bcdin3d	15	99301189	rs46848767	C	-	-	T	-	-	-	-	Missense variant
Bcdin3d	15	99301459	rs247030533	T	-	-	A	-	-	-	-	Missense variant
Bcdin3d	15	99301473	rs227973905	G	-	-	A	-	-	-	-	Missense variant
SNPs unique to the 129S1 and CAST background
None
Indels unique to the 129S1 background
None
Indels unique to the CAST background
Smgc	15	91690233	rs250132338	TGGA			T					Frameshift variant/Inframe deletion/Inframe insertion
Smgc	15	91690239	-	AGGT			A					Splice acceptor variant/Splice donor variant
Adamts20	15	94114331	rs217936454	A			AGAC					Frameshift variant/Inframe deletion/Inframe insertion
Adamts20	15	94233732	rs229462719	GGTA			G					Missense variant
Endou	15	97551349	rs215129226	G			GA					Frameshift variant/Inframe deletion/Inframe insertion
Endou	15	97551491	rs216786283	T			TA					Frameshift variant/Inframe deletion/Inframe insertion
Vdr	15	97699776	rs264838443	T			TCGA					Frameshift variant/Inframe deletion/Inframe insertion
H1fnt	15	98087047	rs254276926	G			GGCGCTTGACTTA					Frameshift variant/Inframe deletion/Inframe insertion
Rnd1	15	98494210	rs252575088	GT			G					Frameshift variant/Inframe deletion/Inframe insertion
Rnd1	15	98502934	rs230813594	A			ACG					Frameshift variant/Inframe deletion/Inframe insertion
Ddn	15	98636243	rs262698644	ACCTCGG			A					Frameshift variant/Inframe deletion/Inframe insertion
Ddn	15	98636776	rs259119665	T			TGGGCTGCTGATC					Frameshift variant/Inframe deletion/Inframe insertion
Mll2	15	98675562	-	T			TTGC					Frameshift variant/Inframe deletion/Inframe insertion
Mll2	15	98675955	rs215414898	TTGCTGC			T					Frameshift variant/Inframe deletion/Inframe insertion
Mll2	15	98676093	rs220263645	TTGCTGTTGCTGC			T					Frameshift variant/Inframe deletion/Inframe insertion
Mll2	15	98676498	rs225781077	T			TTGCTGCTGC					Frameshift variant/Inframe deletion/Inframe insertion
Mll2	15	98676897	rs256696883	C			CTGT					Frameshift variant/Inframe deletion/Inframe insertion
Mll2	15	98681551	rs257332990	T			TTGCTGC					Frameshift variant/Inframe deletion/Inframe insertion
Mll2	15	98681567	-	T			TGCTGCC					Frameshift variant/Inframe deletion/Inframe insertion
Kcnh3	15	99063240	rs228683005	AGTG			A					Missense variant
Fmnl3	15	99148091	rs225209625	G			GAGCAAGA					Frameshift variant/Inframe deletion/Inframe insertion
Indels unique to the 129S1 and CAST background
None

## Sheet: Supplementary Table S8
Table S8. Full list of candidate genes in the Cfml1 QTL
Gene	Chr	Position	dbSNP	B6	129	A/J	CAST	NOD	NZO	PWK	WSB	SO Term
SNPs unique to the NOD background
Tlr12	4	128295440	rs253249500	G	-	-	-	A	-	-	-	Missense variant
Phc2	4	128420598	rs230365496	A	-	-	-	T*	-	-	-	Splice acceptor variant/Splice donor variant
A3galt2	4	128444675	rs27558169	G	-	-	-	A	-	-	-	Missense variant
SNPs unique to the 129S1 background
Tmem54	4	128788586	rs264040180	C	T	-	-	-	-	-	-	Missense variant
S100pbp	4	128857499	rs238289665	T	C	-	-	-	-	-	-	Missense variant
Yars	4	128878018	rs13469491	C	T	-	-	-	-	-	-	Missense variant
Pef1	4	129798469	rs32101296	G	A	-	-	-	-	-	-	Missense variant
Tinagl1	4	129846616	rs16784312	C	T	-	-	-	-	-	-	Missense variant
Rab42	4	131859096	rs27556433	C	T	-	-	-	-	-	-	Missense variant
Trnau1ap	4	131877601	rs13477986	C	T	-	-	-	-	-	-	Missense variant
Phactr4	4	131925700	rs27539794	T	C	-	-	-	-	-	-	Missense variant
Phactr4	4	131927003	rs108651229	C	G	-	-	-	-	-	-	Missense variant
Phactr4	4	131933161	rs251826878	C	T	-	-	-	-	-	-	Missense variant
SNPs shared by NOD and 129S1
Phc2	4	128389507	rs32024711	A	C	-	-	C	-	-	-	Missense variant
Phc2	4	128389555	rs224181520	C	T	-	-	T	-	-	-	Missense variant
Rnf19b	4	128762990	rs46472787	A	G	-	-	G	-	-	-	Missense variant
SNPs unique to the PWK background
CK137956	4	127628535	rs259379810	T	-	-	-	-	-	C	-	Missense variant
Hmgb4	4	127937770	rs27511572	C	-	-	-	-	-	T	-	Missense variant
Csmd2	4	128196362	rs27560981	G	-	-	-	-	-	A	-	Missense variant
Zscan20	4	128262958	rs27546177	T	-	-	-	-	-	C	-	Missense variant
Zscan20	4	128267224	rs27520945	C	-	-	-	-	-	T	-	Missense variant
Zscan20	4	128267340	rs27520942	C	-	-	-	-	-	T	-	Missense variant
Zscan20	4	128269127	rs235724690	G	-	-	-	-	-	T	-	Missense variant
Zscan20	4	128281826	rs27520896	G	-	-	-	-	-	T	-	Missense variant
Tlr12	4	128293311	rs27520825	G	-	-	-	-	-	C	-	Missense variant
Tlr12	4	128294734	rs27520813	C	-	-	-	-	-	G	-	Missense variant
Tlr12	4	128294987	rs27520812	A	-	-	-	-	-	G	-	Missense variant
A3galt2	4	128438951	rs27558175	C	-	-	-	-	-	T	-	Missense variant
Adc/Azin2	4	128637099	rs253785521	C	-	-	-	-	-	T	-	Missense variant
Ak2	4	128669325	rs227657705	G	-	-	-	-	-	A	-	Splice acceptor variant/Splice donor variant
Hpca	4	128798548	rs264272402	G	-	-	-	-	-	A	-	Splice acceptor variant/Splice donor variant
S100pbp	4	128859712	rs27493393	A	-	-	-	-	-	T	-	Missense variant
Yars	4	128867258	rs27493376	C	-	-	-	-	-	A	-	Missense variant
C77080	4	128899184	rs244688098	G	-	-	-	-	-	A	-	Missense variant
C77080	4	128899719	rs237420218	G	-	-	-	-	-	T	-	Missense variant
C77080	4	128900911	rs219617336	A	-	-	-	-	-	T	-	Missense variant
Gm12976	4	128939357	rs234846281	G	-	-	-	-	-	A	-	Splice acceptor variant/Splice donor variant
Sync	4	128971271	rs27516911	G	-	-	-	-	-	A	-	Missense variant
Zbtb8os	4	129030588	rs46770271	G	-	-	-	-	-	T	-	Missense variant
Zbtb8a	4	129037220	rs27503178	C	-	-	-	-	-	A	-	Missense variant
Zbtb8a	4	129037456	rs256074302	T	-	-	-	-	-	C	-	Missense variant
Zbtb8b	4	129104940	rs27486670	C	-	-	-	-	-	A	-	Missense variant
Hdac1	4	129200223	rs251049884	T	-	-	-	-	-	C	-	Missense variant
Fam167b	4	129255466	rs27518896	G	-	-	-	-	-	A	-	Missense variant
Dcdc2b	4	129287591	rs259339278	G	-	-	-	-	-	C	-	Missense variant
Ccdc28b	4	129298371	rs239399924	G	-	-	-	-	-	T	-	Missense variant
Txlna	4	129311726	rs238834783	C	-	-	-	-	-	G	-	Missense variant
Bai2	4	129688606	rs220597871	C	-	-	-	-	-	T	-	Missense variant
Bai2	4	129692232	rs225516338	C	-	-	-	-	-	T	-	Missense variant
Col16a1	4	129739307	rs27492029	T	-	-	-	-	-	C	-	Missense variant
Gm853	4	129887759	rs27502876	C	-	-	-	-	-	T	-	Missense variant
Gm853	4	129892594	rs223585520	G	-	-	-	-	-	A	-	Missense variant
Gm853	4	129896503	rs262804618	C	-	-	-	-	-	T	-	Missense variant
Serinc2	4	129931082	rs27502744	C	-	-	-	-	-	T	-	Missense variant
Gm10570	4	129985495	rs227416234	G	-	-	-	-	-	A	-	Missense variant
Gm10570	4	129985596	rs249792239	T	-	-	-	-	-	C	-	Missense variant
Sdc3	4	130374560	rs234553807	C	-	-	-	-	-	T	-	Missense variant
Sdc3	4	130375010	rs27590031	C	-	-	-	-	-	T	-	Missense variant
Sdc3	4	130375061	rs27590029	C	-	-	-	-	-	T	-	Missense variant
Laptm5	4	130482661	rs27557496	C	-	-	-	-	-	T	-	Missense variant
Laptm5	4	130486717	rs27557471	A	-	-	-	-	-	G	-	Missense variant
Matn1	4	130502049	rs27557393	G	-	-	-	-	-	A	-	Missense variant
Matn1	4	130510325	rs27557358	A	-	-	-	-	-	G	-	Missense variant
Indels unique to the NOD background
None
Indels unique to the 129S1 background
None
Indels shared by NOD and 129S1
None
Indels unique to the PWK background
Zbtb8a	4	129037263	rs220682786	G						GGAT		Missense variant

## Sheet: Supplementary Table S9
Table S9. Full list of candidate genes in the Lal4 QTL
Gene	Chr	Position	dbSNP	B6	129	A/J	CAST	NOD	NZO	PWK	WSB	SO Term
SNPs unique to the 129S1 background
Tnfrsf9	4	150306546	rs32723121	C	T	-	-	-	-	-	-	Missense variant
Per3	4	150402861	rs32732564	C	T	-	-	-	-	-	-	Missense variant
Camta1	4	150518151	rs32398280	G	T	-	-	-	-	-	-	Missense variant
SNPs unique to the NOD background
None
SNPs shared by 129S1 and NOD
None
Indels unique to the 129S1 background
None
Indels unique to the NOD background
None
Indels shared by 129S1 and NOD
None

## Sheet: Supplementary Table S10
Table S10. Full list of candidate genes in the All4 QTL
Gene	Chr	Position	dbSNP	B6	129	A/J	CAST	NOD	NZO	PWK	WSB	SO Term
SNPs unique to the 129S1 background
None
SNPs unique to the A/J background
None
SNPs shared by 129S1 and A/J
None
SNPs unique to the PWK background
Ctsd	7	149569338	rs13471658	G	-	-	-	-	-	A	-	Missense variant
Syt8	7	149624091	rs245550854	C	-	-	-	-	-	T	-	Missense variant
Syt8	7	149624098	rs257312455	T	-	-	-	-	-	C	-	Missense variant
Syt8	7	149625114	rs215775419	G	-	-	-	-	-	A	-	Missense variant
Syt8	7	149625317	rs239554867	G	-	-	-	-	-	A	-	Missense variant
Syt8	7	149625664	rs253572514	C	-	-	-	-	-	T	-	Missense variant
Lsp1	7	149674804	rs234008794	A	-	-	-	-	-	C	-	Missense variant
Gm14492	7	149678166	rs230877082	C	-	-	-	-	-	A	-	Missense variant
Gm14492	7	149678285	rs216625895	C	-	-	-	-	-	T	-	Missense variant
Igf2	7	149840221	rs248081537	G	-	-	-	-	-	A	-	Missense variant
Ins2	7	149864878	rs258426449	C	-	-	-	-	-	T	-	Missense variant
Th	7	150082881	rs221312914	A	-	-	-	-	-	C	-	Missense variant
Th	7	150116525	rs6272985	C	-	-	-	-	-	G	-	Missense variant
Tspan32	7	150200951	rs227124239	G	-	-	-	-	-	A	-	Missense variant
R74862	7	150225219	rs255950991	C	-	-	-	-	-	T	-	Splice acceptor variant/Splice donor variant
Tnfrsf22	7	150826682	-	G	-	-	-	-	-	T	-	Missense variant
Tnfrsf22	7	150826714	rs256114142	C	-	-	-	-	-	T	-	Missense variant
Tnfrsf22	7	150830734	rs251124550	C	-	-	-	-	-	T	-	Missense variant
Tnfrsf23	7	150865963	-	G	-	-	-	-	-	T	-	Missense variant
Mrgprg	7	150950450	rs236108013	A	-	-	-	-	-	C	-	Missense variant
Nadsyn1	7	150981877	rs261468742	G	-	-	-	-	-	A	-	Stop gained/Stop lost
Nadsyn1	7	150989106	rs219249533	A	-	-	-	-	-	C	-	Missense variant
Dhcr7	7	151009446	rs246047516	G	-	-	-	-	-	T	-	Splice acceptor variant/Splice donor variant
Dhcr7	7	151027269	rs235831405	G	-	-	-	-	-	A	-	Missense variant
Dhcr7	7	151031442	rs215024589	G	-	-	-	-	-	A	-	Missense variant
Gm498	7	151067150	rs36429421	C	-	-	-	-	-	T	-	Missense variant
Gm498	7	151080098	rs254371962	G	-	-	-	-	-	A	-	Missense variant
Shank2	7	151365905	rs230613731	C	-	-	-	-	-	T	-	Missense variant
Shank2	7	151596201	rs250841143	A	-	-	-	-	-	G	-	Missense variant
Indels unique to the 129S1 background
None
Indels unique to the A/J background
None
Indels shared by 129S1 and A/J
None
Indels unique to the PWK background
Tspan32	7	150203021	rs256796469	AGGAGCGT						A		Splice acceptor variant/Splice donor variant
Tnfrsf23	7	150854460	rs238537873	G						GACA		Frameshift variant/Inframe deletion/Inframe insertion

[truncated: 1 more sheets: Supplementary Table S11]
